# Supplementary material for: The Impacts of Periconceptional Alcohol on Neonatal Ovaries and Subsequent Adult Fertility in the Rat
Source: Int J Mol Sci. 2024 Feb 20;25(5):2471. doi: 10.3390/ijms25052471 (PMC10931617; doi:10.3390/ijms25052471)
Supplement: Supplementary file 1 [file ijms-25-02471-s001.zip]

Archive with 1 entries (1 files):
- ijms-2856703-supplementary.pdf
